# Supplementary material for: Genetic Manipulation of CB1 Cannabinoid Receptors Reveals a Role in Maintaining Proper Skeletal Muscle Morphology and Function in Mice
Source: Int J Mol Sci. 2022 Dec 9;23(24):15653. doi: 10.3390/ijms232415653 (PMC9779148; doi:10.3390/ijms232415653)
Supplement: Supplementary file 1 [file ijms-23-15653-s001.zip]

Archive with 1 entries (1 files):
- ijms-2041570-supplementary updated.pdf
